# Supplementary material for: ﻿Colletotrichum species (Glomerellales, Glomerellaceae) causing walnut anthracnose in China
Source: MycoKeys. 2024 Aug 30;108:95–113. doi: 10.3897/mycokeys.108.127734 (PMC11380052; doi:10.3897/mycokeys.108.127734)
Supplement: XML Treatment for Colletotrichum chinensis [file mycokeys.108.127734-treatment1.xml]

<!DOCTYPE tp:taxon-treatment
  PUBLIC "-//TaxonX//DTD Taxonomic Treatment Publishing DTD v0 20100105//EN" "tax-treatment-NSO.dtd">
<tp:taxon-treatment xmlns:tp="http://www.plazi.org/taxpub"><tp:treatment-meta><kwd-group><label>Taxon classification</label><kwd>
                <named-content content-type="kingdom">Fungi</named-content>
              </kwd><kwd>
                <named-content content-type="order">Glomerellales</named-content>
              </kwd><kwd>
                <named-content content-type="family">Glomerellaceae</named-content>
              </kwd></kwd-group><mixed-citation publication-type="journal"><person-group><name><surname>Zhang</surname><given-names>Lin</given-names></name><name><surname>Zhao</surname><given-names>Lili</given-names></name><name><surname>Liang</surname><given-names>Chen</given-names></name><name><surname>Yu</surname><given-names>Luhan</given-names></name><name><surname>Zhang</surname><given-names>Ying</given-names></name></person-group><article-title>﻿<italic><tp:taxon-name><tp:taxon-name-part taxon-name-part-type="genus" reg="Colletotrichum">Colletotrichum</tp:taxon-name-part></tp:taxon-name></italic> species (<tp:taxon-name><tp:taxon-name-part taxon-name-part-type="order">Glomerellales</tp:taxon-name-part></tp:taxon-name>, <tp:taxon-name><tp:taxon-name-part taxon-name-part-type="family">Glomerellaceae</tp:taxon-name-part></tp:taxon-name>) causing walnut anthracnose in China</article-title><source>MycoKeys</source><day>30</day><month>08</month><year>2024</year><volume>108</volume><fpage>95</fpage><lpage>113</lpage><pub-id pub-id-type="doi">10.3897/mycokeys.108.127734</pub-id></mixed-citation></tp:treatment-meta><tp:nomenclature><label>﻿</label><tp:taxon-name>
              <object-id xmlns:xlink="http://www.w3.org/1999/xlink" content-type="arpha" xlink:type="simple">6E6EEE6E-5879-5D8A-B509-7AC27F1A67D5</object-id>
              <tp:taxon-name-part taxon-name-part-type="genus" reg="Colletotrichum">Colletotrichum</tp:taxon-name-part>
              <tp:taxon-name-part taxon-name-part-type="species" reg="chinensis">chinensis</tp:taxon-name-part>
              <object-id xmlns:xlink="http://www.w3.org/1999/xlink" xlink:type="simple">Index Fungorum: IF901166</object-id>
              <object-id xmlns:xlink="http://www.w3.org/1999/xlink" xlink:type="simple">Facesoffungi Number: FoF14886</object-id>
            </tp:taxon-name><tp:taxon-authority>Y. Zhang ter &amp; L. Zhang</tp:taxon-authority><tp:taxon-status xmlns:xlink="http://www.w3.org/1999/xlink" xlink:type="simple">sp. nov.</tp:taxon-status><xref ref-type="fig" rid="F6">Fig. 6</xref></tp:nomenclature><tp:treatment-sec sec-type="Holotype" id="SECID0EGZAG"><title>Holotype.</title><p>QCG-1.</p></tp:treatment-sec><tp:treatment-sec sec-type="etymology" id="SECID0ELZAG"><title>Etymology.</title><p>Named after China where the fungus was collected.</p></tp:treatment-sec><tp:treatment-sec sec-type="description" id="SECID0EQZAG"><title>Description.</title><p>Associated with walnut fruit and leaf anthracnose. Sexual morph not observed. Asexual morph developed on <abbrev xmlns:xlink="http://www.w3.org/1999/xlink" xlink:title="malt extract agar" id="ABBRID0EWZAG" xlink:type="simple">MEA</abbrev>. <bold><italic>Conidiomata</italic></bold> acervular, conidiophores hyaline, smooth-walled, septate, branched. <bold><italic>Setae</italic></bold> medium to dark brown, smooth to finely verruculose close to the tip, the tip rounded, 1–3 aseptate, 39.2–118.7 μm long. <bold><italic>Conidiogenous cells</italic></bold> subcylindrical, straight to curved, 16.7–30.0 × 2.3–3.7 μm (mean ± SD = 22.2 ± 0.6 × 3.2 ± 0.1 μm, n = 30). <bold><italic>Conidia</italic></bold> hyaline, smooth-walled, subcylindrical, both ends round, 1–3-guttulate, contents granular, 13.7–18.5 × 4.4–5.9 μm (mean ± SD = 16.4 ± 1.0 × 5.0 ± 0.3 μm, L/W radio = 3.3, n = 100).</p><fig id="F6" position="float" orientation="portrait"><object-id xmlns:xlink="http://www.w3.org/1999/xlink" content-type="doi" xlink:type="simple">10.3897/mycokeys.108.127734.figure6</object-id><object-id xmlns:xlink="http://www.w3.org/1999/xlink" content-type="arpha" xlink:type="simple">E5C92C82-6235-5F6A-960D-E7988CC19E5C</object-id><label>Figure 6.</label><caption><p>Morphological characteristics of <italic><tp:taxon-name><tp:taxon-name-part taxon-name-part-type="genus" reg="Colletotrichum">Colletotrichum</tp:taxon-name-part><tp:taxon-name-part taxon-name-part-type="species" reg="chinensis">chinensis</tp:taxon-name-part></tp:taxon-name></italic><bold>a, b</bold> front and back view, respectively, of 7-d-old <abbrev xmlns:xlink="http://www.w3.org/1999/xlink" xlink:title="malt extract agar" id="ABBRID0E21AG" xlink:type="simple">MEA</abbrev> culture <bold>c, d</bold> front and back view, respectively, of 7-d-old PDA culture <bold>e</bold> conidiomata <bold>f, g</bold> conidia <bold>h, i</bold> conidiophores <bold>j</bold> setae <bold>k–n</bold> appressoria <bold>a–n</bold> isolate QCG-1.1. Scale bars: 10 μm (<bold>f–n</bold>); 500 μm (<bold>e</bold>).</p></caption><graphic xmlns:xlink="http://www.w3.org/1999/xlink" xlink:href="mycokeys-108-095-g006.jpg" position="float" orientation="portrait" xlink:type="simple" id="oo_1124104.jpg"><uri content-type="original_file" xlink:type="simple">https://binary.pensoft.net/fig/1124104</uri></graphic></fig></tp:treatment-sec><tp:treatment-sec sec-type="description" id="SECID0EW2AG"><title>Culture characteristics.</title><p>Colonies on <abbrev xmlns:xlink="http://www.w3.org/1999/xlink" xlink:title="malt extract agar" id="ABBRID0E32AG" xlink:type="simple">MEA</abbrev> flat with entire margin, surface pale pink, covered with felty white aerial mycelium aerial; reverse rosy buff to honey-coloured, growth rate 75–76 mm diam. in 7 d. Colonies on PDA flat with entire margin, surface pale pink, covered with felty white or grey aerial mycelium, grey aerial mycelium in the centre; reverse buff, rosy buff to honey-coloured, growth rate 79–80 mm diam. in 7 d. <bold><italic>Appressoria</italic></bold> produced on slide culture from conidia, medium to dark brown, variable in shape, often smooth-walled, subglobose, ovate to broadly elliptical in outline, 7.3–12.0 × 4.7–6.7 μm (mean ± SD = 9.5 ± 0.2 × 5.8 ± 0.1 μm, L/W radio = 1.6, n = 40).</p></tp:treatment-sec><tp:treatment-sec sec-type="material" id="SECID0ED3AG"><title>Material examined.</title><p>China, Shandong Province, Taian City, on fruit of <italic><tp:taxon-name><tp:taxon-name-part taxon-name-part-type="genus" reg="Juglans">Juglans</tp:taxon-name-part><tp:taxon-name-part taxon-name-part-type="species" reg="regia">regia</tp:taxon-name-part></tp:taxon-name></italic> L., 29 July 2022, Y. Zhang, L. Zhang and L.L. Zhao (holotype, QCG-1, culture ex-type, QCG-1.1 = <abbrev xmlns:xlink="http://www.w3.org/1999/xlink" content-type="institution" xlink:title="China General Microbiological Culture Collection Center" id="ABBRID0EU3AG" xlink:type="simple">CGMCC</abbrev> 3.25209; culture QCG-1.3 = <abbrev xmlns:xlink="http://www.w3.org/1999/xlink" content-type="institution" xlink:title="China General Microbiological Culture Collection Center" id="ABBRID0EZ3AG" xlink:type="simple">CGMCC</abbrev> 3.25210); Beijing City, on fruit of <italic><tp:taxon-name><tp:taxon-name-part taxon-name-part-type="genus" reg="Juglans">Juglans</tp:taxon-name-part><tp:taxon-name-part taxon-name-part-type="species" reg="regia">regia</tp:taxon-name-part></tp:taxon-name></italic> L., 15 July 2022, Y. Zhang, L. Zhang and L.L. Zhao (JF715-6, culture, JF715-6.1 = <abbrev xmlns:xlink="http://www.w3.org/1999/xlink" content-type="institution" xlink:title="China General Microbiological Culture Collection Center" id="ABBRID0EJ4AG" xlink:type="simple">CGMCC</abbrev> 3.25211; culture, JF715-6.3 = <abbrev xmlns:xlink="http://www.w3.org/1999/xlink" content-type="institution" xlink:title="China General Microbiological Culture Collection Center" id="ABBRID0EO4AG" xlink:type="simple">CGMCC</abbrev> 3.25212).</p></tp:treatment-sec><tp:treatment-sec sec-type="notes" id="SECID0ET4AG"><title>Notes.</title><p>Phylogenetic analysis of the concatenated set of nucleotides from five loci indicated that <italic><tp:taxon-name><tp:taxon-name-part taxon-name-part-type="genus" reg="Colletotrichum">Colletotrichum</tp:taxon-name-part><tp:taxon-name-part taxon-name-part-type="species" reg="chinensis">chinensis</tp:taxon-name-part></tp:taxon-name></italic> nested in the clade of <italic><tp:taxon-name><tp:taxon-name-part taxon-name-part-type="genus" reg="Colletotrichum">C.</tp:taxon-name-part><tp:taxon-name-part taxon-name-part-type="species" reg="gloeosporioides">gloeosporioides</tp:taxon-name-part></tp:taxon-name></italic> species complex and was closely related to <italic><tp:taxon-name><tp:taxon-name-part taxon-name-part-type="genus" reg="Colletotrichum">C.</tp:taxon-name-part><tp:taxon-name-part taxon-name-part-type="species" reg="citrulli">citrulli</tp:taxon-name-part></tp:taxon-name></italic>, <italic><tp:taxon-name><tp:taxon-name-part taxon-name-part-type="genus" reg="Colletotrichum">C.</tp:taxon-name-part><tp:taxon-name-part taxon-name-part-type="species" reg="dimorphum">dimorphum</tp:taxon-name-part></tp:taxon-name></italic>, <italic><tp:taxon-name><tp:taxon-name-part taxon-name-part-type="genus" reg="Colletotrichum">C.</tp:taxon-name-part><tp:taxon-name-part taxon-name-part-type="species" reg="gloeosporioides">gloeosporioides</tp:taxon-name-part></tp:taxon-name></italic>, <italic><tp:taxon-name><tp:taxon-name-part taxon-name-part-type="genus" reg="Colletotrichum">C.</tp:taxon-name-part><tp:taxon-name-part taxon-name-part-type="species" reg="juglandicola">juglandicola</tp:taxon-name-part></tp:taxon-name></italic>, <italic><tp:taxon-name><tp:taxon-name-part taxon-name-part-type="genus" reg="Colletotrichum">C.</tp:taxon-name-part><tp:taxon-name-part taxon-name-part-type="species" reg="nanhuaensis">nanhuaensis</tp:taxon-name-part></tp:taxon-name></italic> and <italic><tp:taxon-name><tp:taxon-name-part taxon-name-part-type="genus" reg="Colletotrichum">C.</tp:taxon-name-part><tp:taxon-name-part taxon-name-part-type="species" reg="peakense">peakense</tp:taxon-name-part></tp:taxon-name></italic> (<xref ref-type="bibr" rid="B1">Cannon et al. 2008</xref>; <xref ref-type="bibr" rid="B17">Guo et al. 2022</xref>; <xref ref-type="bibr" rid="B47">Yu et al. 2022</xref>; <xref ref-type="bibr" rid="B48">Zhang et al. 2023</xref>). Morphologically, the strikingly longer conidia or appressoria of <italic><tp:taxon-name><tp:taxon-name-part taxon-name-part-type="genus" reg="Colletotrichum">C.</tp:taxon-name-part><tp:taxon-name-part taxon-name-part-type="species" reg="chinensis">chinensis</tp:taxon-name-part></tp:taxon-name></italic> could be readily distinguishable from <italic><tp:taxon-name><tp:taxon-name-part taxon-name-part-type="genus" reg="Colletotrichum">C.</tp:taxon-name-part><tp:taxon-name-part taxon-name-part-type="species" reg="citrulli">citrulli</tp:taxon-name-part></tp:taxon-name></italic>, <italic><tp:taxon-name><tp:taxon-name-part taxon-name-part-type="genus" reg="Colletotrichum">C.</tp:taxon-name-part><tp:taxon-name-part taxon-name-part-type="species" reg="dimorphum">dimorphum</tp:taxon-name-part></tp:taxon-name></italic>, <italic><tp:taxon-name><tp:taxon-name-part taxon-name-part-type="genus" reg="Colletotrichum">C.</tp:taxon-name-part><tp:taxon-name-part taxon-name-part-type="species" reg="gloeosporioides">gloeosporioides</tp:taxon-name-part></tp:taxon-name></italic>, <italic><tp:taxon-name><tp:taxon-name-part taxon-name-part-type="genus" reg="Colletotrichum">C.</tp:taxon-name-part><tp:taxon-name-part taxon-name-part-type="species" reg="juglandicola">juglandicola</tp:taxon-name-part></tp:taxon-name></italic>, <italic><tp:taxon-name><tp:taxon-name-part taxon-name-part-type="genus" reg="Colletotrichum">C.</tp:taxon-name-part><tp:taxon-name-part taxon-name-part-type="species" reg="nanhuaensis">nanhuaensis</tp:taxon-name-part></tp:taxon-name></italic> or <italic><tp:taxon-name><tp:taxon-name-part taxon-name-part-type="genus" reg="Colletotrichum">C.</tp:taxon-name-part><tp:taxon-name-part taxon-name-part-type="species" reg="peakense">peakense</tp:taxon-name-part></tp:taxon-name>. <tp:taxon-name><tp:taxon-name-part taxon-name-part-type="genus" reg="Colletotrichum">Colletotrichum</tp:taxon-name-part><tp:taxon-name-part taxon-name-part-type="species" reg="citrulli">citrulli</tp:taxon-name-part></tp:taxon-name></italic>, <italic><tp:taxon-name><tp:taxon-name-part taxon-name-part-type="genus" reg="Colletotrichum">C.</tp:taxon-name-part><tp:taxon-name-part taxon-name-part-type="species" reg="dimorphum">dimorphum</tp:taxon-name-part></tp:taxon-name></italic> and <italic><tp:taxon-name><tp:taxon-name-part taxon-name-part-type="genus" reg="Colletotrichum">C.</tp:taxon-name-part><tp:taxon-name-part taxon-name-part-type="species" reg="nanhuaensis">nanhuaensis</tp:taxon-name-part></tp:taxon-name></italic> were originally reported from <italic><tp:taxon-name><tp:taxon-name-part taxon-name-part-type="genus" reg="Ageratina">Ageratina</tp:taxon-name-part><tp:taxon-name-part taxon-name-part-type="species" reg="adenophora">Adenophora</tp:taxon-name-part></tp:taxon-name></italic> (Spreng.) King &amp; H.Rob. and <italic><tp:taxon-name><tp:taxon-name-part taxon-name-part-type="genus" reg="Citrullus">Citrullus</tp:taxon-name-part><tp:taxon-name-part taxon-name-part-type="species" reg="lanatus">lanatus</tp:taxon-name-part></tp:taxon-name></italic> (Thunb.) Matsum &amp; Nakai, respectively in China (<xref ref-type="bibr" rid="B17">Guo et al. 2022</xref>). <italic><tp:taxon-name><tp:taxon-name-part taxon-name-part-type="genus" reg="Colletotrichum">Colletotrichum</tp:taxon-name-part><tp:taxon-name-part taxon-name-part-type="species" reg="juglandicola">juglandicola</tp:taxon-name-part></tp:taxon-name></italic> and <italic><tp:taxon-name><tp:taxon-name-part taxon-name-part-type="genus" reg="Colletotrichum">C.</tp:taxon-name-part><tp:taxon-name-part taxon-name-part-type="species" reg="peakense">peakense</tp:taxon-name-part></tp:taxon-name></italic> had been reported from <italic><tp:taxon-name><tp:taxon-name-part taxon-name-part-type="genus" reg="Juglans">Juglans</tp:taxon-name-part><tp:taxon-name-part taxon-name-part-type="species" reg="regia">regia</tp:taxon-name-part></tp:taxon-name></italic> L. as new species in China (<xref ref-type="bibr" rid="B48">Zhang et al. 2023</xref>). Thus, <italic><tp:taxon-name><tp:taxon-name-part taxon-name-part-type="genus" reg="Colletotrichum">Colletotrichum</tp:taxon-name-part><tp:taxon-name-part taxon-name-part-type="species" reg="chinensis">chinensis</tp:taxon-name-part></tp:taxon-name></italic> was identified as a new species in this study, which caused anthracnose of <italic><tp:taxon-name><tp:taxon-name-part taxon-name-part-type="genus" reg="Juglans">Juglans</tp:taxon-name-part><tp:taxon-name-part taxon-name-part-type="species" reg="regia">regia</tp:taxon-name-part></tp:taxon-name></italic>.</p></tp:treatment-sec><ref-list><ref id="B1"><mixed-citation xmlns:xlink="http://www.w3.org/1999/xlink" xlink:type="simple"><person-group><name name-style="western"><surname>Cannon</surname><given-names>PF</given-names></name><name name-style="western"><surname>Buddie</surname><given-names>AG</given-names></name><name name-style="western"><surname>Bridge</surname><given-names>PD</given-names></name></person-group> (<year>2008</year>) The typification of <italic><tp:taxon-name><tp:taxon-name-part taxon-name-part-type="genus">Colletotrichum</tp:taxon-name-part><tp:taxon-name-part taxon-name-part-type="species">gloeosporioides.</tp:taxon-name-part></tp:taxon-name></italic> Mycotaxon 104: 189–204.</mixed-citation></ref><ref id="B17"><mixed-citation xmlns:xlink="http://www.w3.org/1999/xlink" xlink:type="simple"><person-group><name name-style="western"><surname>Guo</surname><given-names>Z</given-names></name><name name-style="western"><surname>Luo</surname><given-names>CX</given-names></name><name name-style="western"><surname>Wu</surname><given-names>HJ</given-names></name><name name-style="western"><surname>Peng</surname><given-names>B</given-names></name><name name-style="western"><surname>Kang</surname><given-names>BS</given-names></name><name name-style="western"><surname>Liu</surname><given-names>LM</given-names></name><name name-style="western"><surname>Zhang</surname><given-names>M</given-names></name><name name-style="western"><surname>Gu</surname><given-names>QS</given-names></name></person-group> (<year>2022</year>) <article-title><italic><tp:taxon-name><tp:taxon-name-part taxon-name-part-type="genus">Colletotrichum</tp:taxon-name-part></tp:taxon-name></italic> species associated with anthracnose disease of watermelon (<italic><tp:taxon-name><tp:taxon-name-part taxon-name-part-type="genus">Citrullus</tp:taxon-name-part><tp:taxon-name-part taxon-name-part-type="species">lanatus</tp:taxon-name-part></tp:taxon-name></italic>) in China.</article-title><source>Journal of <tp:taxon-name><tp:taxon-name-part taxon-name-part-type="kingdom">Fungi</tp:taxon-name-part></tp:taxon-name> (Basel, Switzerland)</source><volume>8</volume>(<issue>8</issue>): <fpage>790</fpage>. <ext-link xlink:href="10.3390/jof8080790" ext-link-type="doi" xlink:type="simple">https://doi.org/10.3390/jof8080790</ext-link></mixed-citation></ref><ref id="B47"><mixed-citation xmlns:xlink="http://www.w3.org/1999/xlink" xlink:type="simple"><person-group><name name-style="western"><surname>Yu</surname><given-names>Z</given-names></name><name name-style="western"><surname>Jiang</surname><given-names>X</given-names></name><name name-style="western"><surname>Zheng</surname><given-names>H</given-names></name><name name-style="western"><surname>Zhang</surname><given-names>H</given-names></name><name name-style="western"><surname>Qiao</surname><given-names>M</given-names></name></person-group> (<year>2022</year>) <article-title>Fourteen new species of foliar <italic><tp:taxon-name><tp:taxon-name-part taxon-name-part-type="genus">Colletotrichum</tp:taxon-name-part></tp:taxon-name></italic> associated with the invasive plant <italic><tp:taxon-name><tp:taxon-name-part taxon-name-part-type="genus">Ageratina</tp:taxon-name-part><tp:taxon-name-part taxon-name-part-type="species">adenophora</tp:taxon-name-part></tp:taxon-name></italic> and surrounding crops.</article-title><source>Journal of <tp:taxon-name><tp:taxon-name-part taxon-name-part-type="kingdom">Fungi</tp:taxon-name-part></tp:taxon-name> (Basel, Switzerland)</source><volume>8</volume>(<issue>2</issue>): <fpage>185</fpage>. <ext-link xlink:href="10.3390/jof8020185" ext-link-type="doi" xlink:type="simple">https://doi.org/10.3390/jof8020185</ext-link></mixed-citation></ref><ref id="B48"><mixed-citation xmlns:xlink="http://www.w3.org/1999/xlink" xlink:type="simple"><person-group><name name-style="western"><surname>Zhang</surname><given-names>L</given-names></name><name name-style="western"><surname>Yin</surname><given-names>YQ</given-names></name><name name-style="western"><surname>Zhao</surname><given-names>LL</given-names></name><name name-style="western"><surname>Xie</surname><given-names>YQ</given-names></name><name name-style="western"><surname>Han</surname><given-names>J</given-names></name><name name-style="western"><surname>Zhang</surname><given-names>Y</given-names></name></person-group> (<year>2023</year>) <article-title>Two new species of <italic><tp:taxon-name><tp:taxon-name-part taxon-name-part-type="genus">Colletotrichum</tp:taxon-name-part></tp:taxon-name></italic> (<tp:taxon-name><tp:taxon-name-part taxon-name-part-type="family">Glomerellaceae</tp:taxon-name-part></tp:taxon-name>, <tp:taxon-name><tp:taxon-name-part taxon-name-part-type="order">Glomerellales</tp:taxon-name-part></tp:taxon-name>) causing walnut anthracnose in Beijing.</article-title><source>MycoKeys</source><volume>99</volume>: <fpage>131</fpage>–<lpage>152</lpage>. <ext-link xlink:href="10.3897/mycokeys.99.106812" ext-link-type="doi" xlink:type="simple">https://doi.org/10.3897/mycokeys.99.106812</ext-link></mixed-citation></ref></ref-list></tp:taxon-treatment>
